# Supplementary material for: Diterpenoids from Blumea balsamifera and Their Anti-Inflammatory Activities
Source: Molecules. 2022 Apr 30;27(9):2890. doi: 10.3390/molecules27092890 (PMC9100843; doi:10.3390/molecules27092890)
Supplement: Supplementary file 1 [file molecules-27-02890-s001.zip]

Archive with 1 entries (1 files):
- molecules-1706073-SI.pdf
